# Supplementary material for: β2-integrins as biomarkers in urothelial cancer
Source: PLoS One. 2025 Oct 24;20(10):e0326015. doi: 10.1371/journal.pone.0326015 (PMC12551829; doi:10.1371/journal.pone.0326015)
Supplement: S1 Table — (XLSX) [file pone.0326015.s001.xlsx]

## Sheet: S1
Supplementary Table S1:			Cutoff values for each of the studied genes. Individuals with expression levels below the cutpoint were categorized as "Low", while individuals with expression levels above the cutpoint were categorized as "High" for that gene. The statistic value of the log-rank test is provided below.
Gene	Cutpoint	Statistic
ITGB2	877	1.62876
ITGAL	787	2.44212
ITGAM	1474	2.56858
ITGAX	5484	2.28402
ITGAD	6	1.4781
FERMT3	155	1.88291
TLN1	7153	1.86386
FLNA	53055	3.003940
